# Supplementary material for: OmpC and OmpF Outer Membrane Proteins of Escherichia coli and Salmonella enterica Form Bona Fide Amyloids
Source: Int J Mol Sci. 2023 Oct 24;24(21):15522. doi: 10.3390/ijms242115522 (PMC10649029; doi:10.3390/ijms242115522)
Supplement: Supplementary file 1 [file ijms-24-15522-s001.zip]

Archive with 1 entries (1 files):
- ijms-2624393-supplementary.pdf
